# Supplementary material for: Loss of SALL1 Promotes Hepatocellular Carcinoma Growth and Is Associated with Poor Clinical Outcome
Source: Cancers (Basel). 2026 Apr 24;18(9):1355. doi: 10.3390/cancers18091355 (PMC13162894; doi:10.3390/cancers18091355)
Supplement: Supplementary file 1 [file cancers-18-01355-s001.zip]

Archive with 2 entries (2 files):
- cancers-4248488-supplementary-Author done.pdf
- cancers-4248488-WB raw image-updated.pdf
